# Supplementary material for: A New Generation of Eco-Designed Embolic Agents: Towards Sustainable and Personalized Interventional Radiology
Source: J Pers Med. 2026 Jan 29;16(2):64. doi: 10.3390/jpm16020064 (PMC12941600; doi:10.3390/jpm16020064)
Supplement: Supplementary file 1 [file jpm-16-00064-s001.zip]

Archive with 1 entries (1 files):
- jpm-4089193-supplementary.xlsx
