# Supplementary material for: A New Generation of Eco-Designed Embolic Agents: Towards Sustainable and Personalized Interventional Radiology
Source: J Pers Med. 2026 Jan 29;16(2):64. doi: 10.3390/jpm16020064 (PMC12941600; doi:10.3390/jpm16020064)
Supplement: Supplementary file 1 [file jpm-16-00064-s001.zip › jpm-4089193-supplementary.xlsx]

## Sheet: Table S1
	Animals	Basal	T0 post-incision	0h15	0h30	0h45	1h	1h15	1h30	1h45	2h
Cardiac frequency
Control	1	87	120	145	173	204	125	142	156	158	182
	2	114	105	124	218	270	185	192	195	196	194
	3	88	71	87	99	120	144	151	157	156	155
	4	60	59	80	75	163	176	170	150	126	120
	5	150	77	158	191	197	198	199	197	203	203
ABEA	6	82	146	94	97	115	131	152	169	172	173
	7	62	79	80	80	100	124	74	79	82	85
	8	74	83	80	91	80	88	86	112	123	132
	9	98	109	117	121	151	172	194	207	175	187
	10	80	83	101	110	127	140	150	140	150	120
Mean arterial pressure
Control	1	91.3333	42.6667	40	41.3333	43.3333	48.3333	51	49	48.3333	44.3333
	2	88	72	45	47.3333	40	44	50	50.3333	42.6667	35.6667
	3	103.333	76	49.3333	49	51.3333	55	56.3333	53	50	48.6667
	4	74	50.3333	48.3333	45	51	59.6667	51	59.6667	44	45.6667
	5	104	89	60.3333	69.3333	55.3333	56.3333	55	54	60	54
ABEA	6	139	107.333	76.6667	64	67.6667	67.6667	79.6667	88.6667	84.3333	85
	7	93	78	57.6667	74	68.6667	68.3333	65	68	66.6667	67
	8	94.3333	84.3333	71.3333	73.3333	74.6667	75	62.6667	60.6667	69.6667	65.6667
	9	89.6667	73	60.3333	63.3333	63	65	70	67	54	56
	10	62	70.3333	71.3333	74.3333	76	78.6667	80.6667	84	75.3333	69.6667
Blood loss
Control	1	0	0	564	186	47	34	30	36	64	77
	2	0	0	444	151	72	23	18	8	82	80
	3	0	0	720	123	37	65	43	103	75	56
	4	0	0	1171	646	214	134	94	50	132	36
	5	0	0	762	239	136	46	48	51	10	348
ABEA	6	0	0	618	90	0	30	0	0	0	0
	7	0	0	382	145	163	27	35	0	0	0
	8	0	0	537	19	13	4	5	0	3	3
	9	0	0	597	49	24	26	14	10	17	10
	10	0	0	178	48	3	1	1	3	2	0
